# Supplementary material for: Caffeinated beverages intake and risk of deep vein thrombosis: A Mendelian randomization study
Source: PLoS One. 2024 Feb 13;19(2):e0298123. doi: 10.1371/journal.pone.0298123 (PMC10863885; doi:10.1371/journal.pone.0298123)
Supplement: S1 Appendix — (XLSX) [file pone.0298123.s001.xlsx]

## Sheet: Additional file 1
	SNP	effect_allele.exposure	other_allele.exposure	effect_allele.outcome	other_allele.outcome	beta.exposure	beta.outcome	eaf.exposure	eaf.outcome	remove	palindromic	ambiguous	id.outcome	chr	pos	se.outcome	samplesize.outcome	pval.outcome	outcome	originalname.outcome	outcome.deprecated	mr_keep.outcome	data_source.outcome	chr.exposure	pval.exposure	se.exposure	samplesize.exposure	pos.exposure	id.exposure	exposure	mr_keep.exposure	pval_origin.exposure	data_source.exposure	action	mr_keep
1	rs10119174	C	G	C	G	-0.00939786	0.000371604	0.571035	0.570983	FALSE	TRUE	TRUE	ukb-b-12040	9	27953724	0.000295911	462933	0.21	Non-cancer illness code, self-reported: deep venous thrombosis (dvt) || id:ukb-b-12040	Non-cancer illness code, self-reported: deep venous thrombosis (dvt)	Non-cancer illness code, self-reported: deep venous thrombosis (dvt) || ||	TRUE	igd	9	1e-08	0.00164159	428860	27953724	ukb-b-5237	Coffee intake || id:ukb-b-5237	TRUE	reported	igd	2	FALSE
2	rs1057868	T	C	T	C	0.0199509	-0.000139751	0.284986	0.284638	FALSE	FALSE	FALSE	ukb-b-12040	7	75615006	0.000321982	462933	0.66	Non-cancer illness code, self-reported: deep venous thrombosis (dvt) || id:ukb-b-12040	Non-cancer illness code, self-reported: deep venous thrombosis (dvt)	Non-cancer illness code, self-reported: deep venous thrombosis (dvt) || ||	TRUE	igd	7	5.40008e-29	0.00178517	428860	75615006	ukb-b-5237	Coffee intake || id:ukb-b-5237	TRUE	reported	igd	2	TRUE
3	rs12514566	A	G	A	G	-0.0113972	6.8103e-05	0.337107	0.337563	FALSE	FALSE	FALSE	ukb-b-12040	5	7391462	0.000307387	462933	0.82	Non-cancer illness code, self-reported: deep venous thrombosis (dvt) || id:ukb-b-12040	Non-cancer illness code, self-reported: deep venous thrombosis (dvt)	Non-cancer illness code, self-reported: deep venous thrombosis (dvt) || ||	TRUE	igd	5	2.39994e-11	0.00170562	428860	7391462	ukb-b-5237	Coffee intake || id:ukb-b-5237	TRUE	reported	igd	2	TRUE
4	rs12989746	T	G	T	G	0.01035	0.000195183	0.249928	0.249722	FALSE	FALSE	FALSE	ukb-b-12040	2	49368391	0.000336107	462933	0.56	Non-cancer illness code, self-reported: deep venous thrombosis (dvt) || id:ukb-b-12040	Non-cancer illness code, self-reported: deep venous thrombosis (dvt)	Non-cancer illness code, self-reported: deep venous thrombosis (dvt) || ||	TRUE	igd	2	2.80001e-08	0.00186429	428860	49368391	ukb-b-5237	Coffee intake || id:ukb-b-5237	TRUE	reported	igd	2	TRUE
5	rs13054099	C	T	C	T	-0.0107777	-0.000232503	0.261004	0.261248	FALSE	FALSE	FALSE	ukb-b-12040	22	41215672	0.000330817	462933	0.48	Non-cancer illness code, self-reported: deep venous thrombosis (dvt) || id:ukb-b-12040	Non-cancer illness code, self-reported: deep venous thrombosis (dvt)	Non-cancer illness code, self-reported: deep venous thrombosis (dvt) || ||	TRUE	igd	22	4.30002e-09	0.00183597	428860	41215672	ukb-b-5237	Coffee intake || id:ukb-b-5237	TRUE	reported	igd	2	TRUE
6	rs13163336	A	C	A	C	0.0149472	-0.000540197	0.15761	0.157706	FALSE	FALSE	FALSE	ukb-b-12040	5	87943710	0.000398328	462933	0.18	Non-cancer illness code, self-reported: deep venous thrombosis (dvt) || id:ukb-b-12040	Non-cancer illness code, self-reported: deep venous thrombosis (dvt)	Non-cancer illness code, self-reported: deep venous thrombosis (dvt) || ||	TRUE	igd	5	1.29987e-11	0.00221005	428860	87943710	ukb-b-5237	Coffee intake || id:ukb-b-5237	TRUE	reported	igd	2	TRUE
7	rs1338549	G	T	G	T	-0.00945121	0.000227208	0.533932	0.533711	FALSE	FALSE	FALSE	ukb-b-12040	6	98312143	0.000292335	462933	0.44	Non-cancer illness code, self-reported: deep venous thrombosis (dvt) || id:ukb-b-12040	Non-cancer illness code, self-reported: deep venous thrombosis (dvt)	Non-cancer illness code, self-reported: deep venous thrombosis (dvt) || ||	TRUE	igd	6	5.60003e-09	0.0016218	428860	98312143	ukb-b-5237	Coffee intake || id:ukb-b-5237	TRUE	reported	igd	2	TRUE
8	rs13387939	A	C	A	C	0.0165558	0.00123739	0.828363	0.827879	FALSE	FALSE	FALSE	ukb-b-12040	2	637498	0.000385104	462933	0.00129999	Non-cancer illness code, self-reported: deep venous thrombosis (dvt) || id:ukb-b-12040	Non-cancer illness code, self-reported: deep venous thrombosis (dvt)	Non-cancer illness code, self-reported: deep venous thrombosis (dvt) || ||	TRUE	igd	2	9.79941e-15	0.0021386	428860	637498	ukb-b-5237	Coffee intake || id:ukb-b-5237	TRUE	reported	igd	2	TRUE
9	rs1527961	C	T	C	T	-0.0133431	0.000301151	0.1349	0.135188	FALSE	FALSE	FALSE	ukb-b-12040	2	62780440	0.000426053	462933	0.48	Non-cancer illness code, self-reported: deep venous thrombosis (dvt) || id:ukb-b-12040	Non-cancer illness code, self-reported: deep venous thrombosis (dvt)	Non-cancer illness code, self-reported: deep venous thrombosis (dvt) || ||	TRUE	igd	2	1.7e-08	0.00236585	428860	62780440	ukb-b-5237	Coffee intake || id:ukb-b-5237	TRUE	reported	igd	2	TRUE
10	rs1942965	C	T	C	T	-0.00890339	-0.00038018	0.504585	0.504373	FALSE	FALSE	FALSE	ukb-b-12040	18	55032486	0.000291802	462933	0.19	Non-cancer illness code, self-reported: deep venous thrombosis (dvt) || id:ukb-b-12040	Non-cancer illness code, self-reported: deep venous thrombosis (dvt)	Non-cancer illness code, self-reported: deep venous thrombosis (dvt) || ||	TRUE	igd	18	3.79997e-08	0.00161917	428860	55032486	ukb-b-5237	Coffee intake || id:ukb-b-5237	TRUE	reported	igd	2	TRUE
11	rs2189234	G	T	G	T	0.00998689	2.82354e-05	0.617795	0.617859	FALSE	FALSE	FALSE	ukb-b-12040	4	106075498	0.000299227	462933	0.92	Non-cancer illness code, self-reported: deep venous thrombosis (dvt) || id:ukb-b-12040	Non-cancer illness code, self-reported: deep venous thrombosis (dvt)	Non-cancer illness code, self-reported: deep venous thrombosis (dvt) || ||	TRUE	igd	4	1.79999e-09	0.00166052	428860	106075498	ukb-b-5237	Coffee intake || id:ukb-b-5237	TRUE	reported	igd	2	TRUE
12	rs2465037	A	C	A	C	-0.0106317	-0.000647782	0.343017	0.343155	FALSE	FALSE	FALSE	ukb-b-12040	6	51179260	0.000307783	462933	0.0350002	Non-cancer illness code, self-reported: deep venous thrombosis (dvt) || id:ukb-b-12040	Non-cancer illness code, self-reported: deep venous thrombosis (dvt)	Non-cancer illness code, self-reported: deep venous thrombosis (dvt) || ||	TRUE	igd	6	4.79999e-10	0.00170743	428860	51179260	ukb-b-5237	Coffee intake || id:ukb-b-5237	TRUE	reported	igd	2	TRUE
13	rs2472297	T	C	T	C	0.0464708	6.20263e-05	0.262883	0.261594	FALSE	FALSE	FALSE	ukb-b-12040	15	75027880	0.000329846	462933	0.85	Non-cancer illness code, self-reported: deep venous thrombosis (dvt) || id:ukb-b-12040	Non-cancer illness code, self-reported: deep venous thrombosis (dvt)	Non-cancer illness code, self-reported: deep venous thrombosis (dvt) || ||	TRUE	igd	15	1.09901e-142	0.00182733	428860	75027880	ukb-b-5237	Coffee intake || id:ukb-b-5237	TRUE	reported	igd	2	TRUE
14	rs2597805	T	C	T	C	0.00985502	0.00013808	0.682463	0.682575	FALSE	FALSE	FALSE	ukb-b-12040	4	17424930	0.000316642	462933	0.66	Non-cancer illness code, self-reported: deep venous thrombosis (dvt) || id:ukb-b-12040	Non-cancer illness code, self-reported: deep venous thrombosis (dvt)	Non-cancer illness code, self-reported: deep venous thrombosis (dvt) || ||	TRUE	igd	4	2e-08	0.00175623	428860	17424930	ukb-b-5237	Coffee intake || id:ukb-b-5237	TRUE	reported	igd	2	TRUE
15	rs34060476	G	A	G	A	0.0184292	5.25544e-05	0.133855	0.133498	FALSE	FALSE	FALSE	ukb-b-12040	7	73037956	0.000427958	462933	0.9	Non-cancer illness code, self-reported: deep venous thrombosis (dvt) || id:ukb-b-12040	Non-cancer illness code, self-reported: deep venous thrombosis (dvt)	Non-cancer illness code, self-reported: deep venous thrombosis (dvt) || ||	TRUE	igd	7	7.50067e-15	0.00237033	428860	73037956	ukb-b-5237	Coffee intake || id:ukb-b-5237	TRUE	reported	igd	2	TRUE
16	rs4410790	C	T	C	T	0.039072	0.000377716	0.632141	0.630793	FALSE	FALSE	FALSE	ukb-b-12040	7	17284577	0.000301457	462933	0.21	Non-cancer illness code, self-reported: deep venous thrombosis (dvt) || id:ukb-b-12040	Non-cancer illness code, self-reported: deep venous thrombosis (dvt)	Non-cancer illness code, self-reported: deep venous thrombosis (dvt) || ||	TRUE	igd	7	1.1995e-120	0.00167288	428860	17284577	ukb-b-5237	Coffee intake || id:ukb-b-5237	TRUE	reported	igd	2	TRUE
17	rs442355	C	G	C	G	-0.0111372	-0.000239274	0.254435	0.254535	FALSE	TRUE	FALSE	ukb-b-12040	8	109128653	0.000334057	462933	0.47	Non-cancer illness code, self-reported: deep venous thrombosis (dvt) || id:ukb-b-12040	Non-cancer illness code, self-reported: deep venous thrombosis (dvt)	Non-cancer illness code, self-reported: deep venous thrombosis (dvt) || ||	TRUE	igd	8	1.89998e-09	0.00185374	428860	109128653	ukb-b-5237	Coffee intake || id:ukb-b-5237	TRUE	reported	igd	2	TRUE
18	rs4615895	A	G	A	G	0.0122025	0.00060414	0.740926	0.740877	FALSE	FALSE	FALSE	ukb-b-12040	1	96274668	0.000333464	462933	0.0700003	Non-cancer illness code, self-reported: deep venous thrombosis (dvt) || id:ukb-b-12040	Non-cancer illness code, self-reported: deep venous thrombosis (dvt)	Non-cancer illness code, self-reported: deep venous thrombosis (dvt) || ||	TRUE	igd	1	4.19952e-11	0.00184972	428860	96274668	ukb-b-5237	Coffee intake || id:ukb-b-5237	TRUE	reported	igd	2	TRUE
19	rs516636	A	C	A	C	0.0116767	0.000160987	0.208913	0.208938	FALSE	FALSE	FALSE	ukb-b-12040	1	177855517	0.000357766	462933	0.649999	Non-cancer illness code, self-reported: deep venous thrombosis (dvt) || id:ukb-b-12040	Non-cancer illness code, self-reported: deep venous thrombosis (dvt)	Non-cancer illness code, self-reported: deep venous thrombosis (dvt) || ||	TRUE	igd	1	4e-09	0.00198419	428860	177855517	ukb-b-5237	Coffee intake || id:ukb-b-5237	TRUE	reported	igd	2	TRUE
20	rs57918684	A	G	A	G	0.0128864	-0.00012578	0.154747	0.154692	FALSE	FALSE	FALSE	ukb-b-12040	17	60150383	0.000403493	462933	0.760001	Non-cancer illness code, self-reported: deep venous thrombosis (dvt) || id:ukb-b-12040	Non-cancer illness code, self-reported: deep venous thrombosis (dvt)	Non-cancer illness code, self-reported: deep venous thrombosis (dvt) || ||	TRUE	igd	17	8.60003e-09	0.00223845	428860	60150383	ukb-b-5237	Coffee intake || id:ukb-b-5237	TRUE	reported	igd	2	TRUE
21	rs6062682	T	C	T	C	0.0103704	0.000187168	0.464546	0.464439	FALSE	FALSE	FALSE	ukb-b-12040	20	62891820	0.000295343	462933	0.53	Non-cancer illness code, self-reported: deep venous thrombosis (dvt) || id:ukb-b-12040	Non-cancer illness code, self-reported: deep venous thrombosis (dvt)	Non-cancer illness code, self-reported: deep venous thrombosis (dvt) || ||	TRUE	igd	20	2.5e-10	0.00163929	428860	62891820	ukb-b-5237	Coffee intake || id:ukb-b-5237	TRUE	reported	igd	2	TRUE
22	rs6063085	C	A	C	A	0.0104106	0.000520803	0.373473	0.373304	FALSE	FALSE	FALSE	ukb-b-12040	20	45840459	0.000300865	462933	0.0830004	Non-cancer illness code, self-reported: deep venous thrombosis (dvt) || id:ukb-b-12040	Non-cancer illness code, self-reported: deep venous thrombosis (dvt)	Non-cancer illness code, self-reported: deep venous thrombosis (dvt) || ||	TRUE	igd	20	4.49997e-10	0.00166919	428860	45840459	ukb-b-5237	Coffee intake || id:ukb-b-5237	TRUE	reported	igd	2	TRUE
23	rs61928609	C	A	C	A	-0.0147305	-9.24256e-05	0.835328	0.835655	FALSE	FALSE	FALSE	ukb-b-12040	12	11316437	0.000392551	462933	0.81	Non-cancer illness code, self-reported: deep venous thrombosis (dvt) || id:ukb-b-12040	Non-cancer illness code, self-reported: deep venous thrombosis (dvt)	Non-cancer illness code, self-reported: deep venous thrombosis (dvt) || ||	TRUE	igd	12	1.29987e-11	0.00217536	428860	11316437	ukb-b-5237	Coffee intake || id:ukb-b-5237	TRUE	reported	igd	2	TRUE
24	rs630194	C	T	C	T	-0.0113533	0.000252228	0.343374	0.343626	FALSE	FALSE	FALSE	ukb-b-12040	18	40950954	0.000306078	462933	0.41	Non-cancer illness code, self-reported: deep venous thrombosis (dvt) || id:ukb-b-12040	Non-cancer illness code, self-reported: deep venous thrombosis (dvt)	Non-cancer illness code, self-reported: deep venous thrombosis (dvt) || ||	TRUE	igd	18	2.29985e-11	0.00169853	428860	40950954	ukb-b-5237	Coffee intake || id:ukb-b-5237	TRUE	reported	igd	2	TRUE
25	rs6469262	C	T	C	T	-0.00915347	-0.000109541	0.564966	0.565091	FALSE	FALSE	FALSE	ukb-b-12040	8	110443480	0.000293683	462933	0.709999	Non-cancer illness code, self-reported: deep venous thrombosis (dvt) || id:ukb-b-12040	Non-cancer illness code, self-reported: deep venous thrombosis (dvt)	Non-cancer illness code, self-reported: deep venous thrombosis (dvt) || ||	TRUE	igd	8	1.89998e-08	0.00162895	428860	110443480	ukb-b-5237	Coffee intake || id:ukb-b-5237	TRUE	reported	igd	2	TRUE
26	rs7224815	T	A	T	A	-0.0108602	0.000191576	0.407832	0.408021	FALSE	TRUE	FALSE	ukb-b-12040	17	17845800	0.000295929	462933	0.52	Non-cancer illness code, self-reported: deep venous thrombosis (dvt) || id:ukb-b-12040	Non-cancer illness code, self-reported: deep venous thrombosis (dvt)	Non-cancer illness code, self-reported: deep venous thrombosis (dvt) || ||	TRUE	igd	17	3.69999e-11	0.00164162	428860	17845800	ukb-b-5237	Coffee intake || id:ukb-b-5237	TRUE	reported	igd	2	TRUE
27	rs73075167	T	A	T	A	-0.0160639	-0.000229029	0.12918	0.12946	FALSE	TRUE	FALSE	ukb-b-12040	7	17570479	0.000440397	462933	0.6	Non-cancer illness code, self-reported: deep venous thrombosis (dvt) || id:ukb-b-12040	Non-cancer illness code, self-reported: deep venous thrombosis (dvt)	Non-cancer illness code, self-reported: deep venous thrombosis (dvt) || ||	TRUE	igd	7	5.00035e-11	0.00244429	428860	17570479	ukb-b-5237	Coffee intake || id:ukb-b-5237	TRUE	reported	igd	2	TRUE
28	rs75347775	A	G	A	G	0.0104504	-3.46517e-05	0.244531	0.244304	FALSE	FALSE	FALSE	ukb-b-12040	19	18495908	0.000338615	462933	0.92	Non-cancer illness code, self-reported: deep venous thrombosis (dvt) || id:ukb-b-12040	Non-cancer illness code, self-reported: deep venous thrombosis (dvt)	Non-cancer illness code, self-reported: deep venous thrombosis (dvt) || ||	TRUE	igd	19	2.69998e-08	0.00187898	428860	18495908	ukb-b-5237	Coffee intake || id:ukb-b-5237	TRUE	reported	igd	2	TRUE
29	rs780093	C	T	C	T	0.0132935	0.000187176	0.615839	0.615229	FALSE	FALSE	FALSE	ukb-b-12040	2	27742603	0.000298604	462933	0.53	Non-cancer illness code, self-reported: deep venous thrombosis (dvt) || id:ukb-b-12040	Non-cancer illness code, self-reported: deep venous thrombosis (dvt)	Non-cancer illness code, self-reported: deep venous thrombosis (dvt) || ||	TRUE	igd	2	1e-15	0.00165695	428860	27742603	ukb-b-5237	Coffee intake || id:ukb-b-5237	TRUE	reported	igd	2	TRUE
30	rs7811609	T	C	T	C	0.00913864	0.000449578	0.374746	0.374762	FALSE	FALSE	FALSE	ukb-b-12040	7	32930597	0.000300134	462933	0.13	Non-cancer illness code, self-reported: deep venous thrombosis (dvt) || id:ukb-b-12040	Non-cancer illness code, self-reported: deep venous thrombosis (dvt)	Non-cancer illness code, self-reported: deep venous thrombosis (dvt) || ||	TRUE	igd	7	4e-08	0.00166468	428860	32930597	ukb-b-5237	Coffee intake || id:ukb-b-5237	TRUE	reported	igd	2	TRUE
31	rs78267637	G	C	G	C	-0.0254259	0.000236257	0.038115	0.038169	FALSE	TRUE	FALSE	ukb-b-12040	8	33790200	0.000777256	462933	0.760001	Non-cancer illness code, self-reported: deep venous thrombosis (dvt) || id:ukb-b-12040	Non-cancer illness code, self-reported: deep venous thrombosis (dvt)	Non-cancer illness code, self-reported: deep venous thrombosis (dvt) || ||	TRUE	igd	8	3.89996e-09	0.00431659	428860	33790200	ukb-b-5237	Coffee intake || id:ukb-b-5237	TRUE	reported	igd	2	TRUE
32	rs8056750	T	C	T	C	0.0105333	-0.000178564	0.359129	0.359016	FALSE	FALSE	FALSE	ukb-b-12040	16	70927078	0.000313074	462933	0.57	Non-cancer illness code, self-reported: deep venous thrombosis (dvt) || id:ukb-b-12040	Non-cancer illness code, self-reported: deep venous thrombosis (dvt)	Non-cancer illness code, self-reported: deep venous thrombosis (dvt) || ||	TRUE	igd	16	1.29999e-09	0.00173692	428860	70927078	ukb-b-5237	Coffee intake || id:ukb-b-5237	TRUE	reported	igd	2	TRUE
33	rs9398171	T	C	T	C	0.0108577	0.000450399	0.71064	0.710513	FALSE	FALSE	FALSE	ukb-b-12040	6	108983527	0.000320771	462933	0.16	Non-cancer illness code, self-reported: deep venous thrombosis (dvt) || id:ukb-b-12040	Non-cancer illness code, self-reported: deep venous thrombosis (dvt)	Non-cancer illness code, self-reported: deep venous thrombosis (dvt) || ||	TRUE	igd	6	1.09999e-09	0.00177995	428860	108983527	ukb-b-5237	Coffee intake || id:ukb-b-5237	TRUE	reported	igd	2	TRUE
