# Supplementary material for: Caffeinated beverages intake and risk of deep vein thrombosis: A Mendelian randomization study
Source: PLoS One. 2024 Feb 13;19(2):e0298123. doi: 10.1371/journal.pone.0298123 (PMC10863885; doi:10.1371/journal.pone.0298123)
Supplement: S2 Appendix — (XLSX) [file pone.0298123.s002.xlsx]

## Sheet: Additional file 2
	SNP	effect_allele.exposure	other_allele.exposure	effect_allele.outcome	other_allele.outcome	beta.exposure	beta.outcome	eaf.exposure	eaf.outcome	remove	palindromic	ambiguous	id.outcome	chr	pos	se.outcome	samplesize.outcome	pval.outcome	outcome	originalname.outcome	outcome.deprecated	mr_keep.outcome	data_source.outcome	se.exposure	pval.exposure	samplesize.exposure	chr.exposure	pos.exposure	id.exposure	exposure	mr_keep.exposure	pval_origin.exposure	data_source.exposure	action	mr_keep
1	rs10741694	C	T	C	T	0.0150037	-0.000351884	0.627915	0.627749	FALSE	FALSE	FALSE	ukb-b-12040	11	16286183	0.00030123	462933	0.24	Non-cancer illness code, self-reported: deep venous thrombosis (dvt) || id:ukb-b-12040	Non-cancer illness code, self-reported: deep venous thrombosis (dvt)	Non-cancer illness code, self-reported: deep venous thrombosis (dvt) || ||	TRUE	igd	0.00219355	7.89951e-12	447485	11	16286183	ukb-b-6066	Tea intake || id:ukb-b-6066	TRUE	reported	igd	2	TRUE
2	rs10752269	A	G	A	G	-0.0128727	-0.00044155	0.506082	0.50626	FALSE	FALSE	FALSE	ukb-b-12040	10	12692902	0.000291104	462933	0.13	Non-cancer illness code, self-reported: deep venous thrombosis (dvt) || id:ukb-b-12040	Non-cancer illness code, self-reported: deep venous thrombosis (dvt)	Non-cancer illness code, self-reported: deep venous thrombosis (dvt) || ||	TRUE	igd	0.00211975	1.29999e-09	447485	10	12692902	ukb-b-6066	Tea intake || id:ukb-b-6066	TRUE	reported	igd	2	TRUE
3	rs10764990	A	G	A	G	-0.0121906	-0.00010066	0.607155	0.60741	FALSE	FALSE	FALSE	ukb-b-12040	10	129152608	0.000297857	462933	0.74	Non-cancer illness code, self-reported: deep venous thrombosis (dvt) || id:ukb-b-12040	Non-cancer illness code, self-reported: deep venous thrombosis (dvt)	Non-cancer illness code, self-reported: deep venous thrombosis (dvt) || ||	TRUE	igd	0.00216898	1.89998e-08	447485	10	129152608	ukb-b-6066	Tea intake || id:ukb-b-6066	TRUE	reported	igd	2	TRUE
4	rs11164870	G	C	G	C	-0.0119604	-0.000441947	0.604574	0.604682	FALSE	TRUE	FALSE	ukb-b-12040	1	93552187	0.000299833	462933	0.14	Non-cancer illness code, self-reported: deep venous thrombosis (dvt) || id:ukb-b-12040	Non-cancer illness code, self-reported: deep venous thrombosis (dvt)	Non-cancer illness code, self-reported: deep venous thrombosis (dvt) || ||	TRUE	igd	0.00218232	4.20001e-08	447485	1	93552187	ukb-b-6066	Tea intake || id:ukb-b-6066	TRUE	reported	igd	2	TRUE
5	rs1156588	G	A	G	A	-0.015454	0.00028	0.210071	0.210069	FALSE	FALSE	FALSE	ukb-b-12040	2	58515375	0.000357715	462933	0.43	Non-cancer illness code, self-reported: deep venous thrombosis (dvt) || id:ukb-b-12040	Non-cancer illness code, self-reported: deep venous thrombosis (dvt)	Non-cancer illness code, self-reported: deep venous thrombosis (dvt) || ||	TRUE	igd	0.00260325	2.90001e-09	447485	2	58515375	ukb-b-6066	Tea intake || id:ukb-b-6066	TRUE	reported	igd	2	TRUE
6	rs11587444	G	A	G	A	0.0140328	0.00021267	0.393464	0.393486	FALSE	FALSE	FALSE	ukb-b-12040	1	150722844	0.000298288	462933	0.48	Non-cancer illness code, self-reported: deep venous thrombosis (dvt) || id:ukb-b-12040	Non-cancer illness code, self-reported: deep venous thrombosis (dvt)	Non-cancer illness code, self-reported: deep venous thrombosis (dvt) || ||	TRUE	igd	0.00217078	1e-10	447485	1	150722844	ukb-b-6066	Tea intake || id:ukb-b-6066	TRUE	reported	igd	2	TRUE
7	rs12591786	T	C	T	C	-0.0184399	0.000261299	0.158804	0.158891	FALSE	FALSE	FALSE	ukb-b-12040	15	60902512	0.000403889	462933	0.52	Non-cancer illness code, self-reported: deep venous thrombosis (dvt) || id:ukb-b-12040	Non-cancer illness code, self-reported: deep venous thrombosis (dvt)	Non-cancer illness code, self-reported: deep venous thrombosis (dvt) || ||	TRUE	igd	0.00294243	3.69999e-10	447485	15	60902512	ukb-b-6066	Tea intake || id:ukb-b-6066	TRUE	reported	igd	2	TRUE
8	rs13282783	T	C	T	C	-0.0135837	-0.000167511	0.285899	0.285953	FALSE	FALSE	FALSE	ukb-b-12040	8	22088975	0.000323235	462933	0.6	Non-cancer illness code, self-reported: deep venous thrombosis (dvt) || id:ukb-b-12040	Non-cancer illness code, self-reported: deep venous thrombosis (dvt)	Non-cancer illness code, self-reported: deep venous thrombosis (dvt) || ||	TRUE	igd	0.00235432	7.90005e-09	447485	8	22088975	ukb-b-6066	Tea intake || id:ukb-b-6066	TRUE	reported	igd	2	TRUE
9	rs132904	C	G	C	G	0.0166007	0.000263105	0.778651	0.778417	FALSE	TRUE	FALSE	ukb-b-12040	22	41798896	0.000350353	462933	0.450001	Non-cancer illness code, self-reported: deep venous thrombosis (dvt) || id:ukb-b-12040	Non-cancer illness code, self-reported: deep venous thrombosis (dvt)	Non-cancer illness code, self-reported: deep venous thrombosis (dvt) || ||	TRUE	igd	0.00255257	7.8001e-11	447485	22	41798896	ukb-b-6066	Tea intake || id:ukb-b-6066	TRUE	reported	igd	2	TRUE
10	rs1453548	A	T	A	T	-0.0133414	0.000491062	0.664929	0.664923	FALSE	TRUE	FALSE	ukb-b-12040	11	59192089	0.000308966	462933	0.11	Non-cancer illness code, self-reported: deep venous thrombosis (dvt) || id:ukb-b-12040	Non-cancer illness code, self-reported: deep venous thrombosis (dvt)	Non-cancer illness code, self-reported: deep venous thrombosis (dvt) || ||	TRUE	igd	0.00224973	2.99999e-09	447485	11	59192089	ukb-b-6066	Tea intake || id:ukb-b-6066	TRUE	reported	igd	2	TRUE
11	rs1481012	G	A	G	A	-0.0262435	0.000273905	0.112209	0.112198	FALSE	FALSE	FALSE	ukb-b-12040	4	89039082	0.000461047	462933	0.55	Non-cancer illness code, self-reported: deep venous thrombosis (dvt) || id:ukb-b-12040	Non-cancer illness code, self-reported: deep venous thrombosis (dvt)	Non-cancer illness code, self-reported: deep venous thrombosis (dvt) || ||	TRUE	igd	0.00335608	5.30029e-15	447485	4	89039082	ukb-b-6066	Tea intake || id:ukb-b-6066	TRUE	reported	igd	2	TRUE
12	rs17245213	A	G	A	G	-0.0146481	2.00282e-05	0.208046	0.208051	FALSE	FALSE	FALSE	ukb-b-12040	11	1679769	0.000358303	462933	0.96	Non-cancer illness code, self-reported: deep venous thrombosis (dvt) || id:ukb-b-12040	Non-cancer illness code, self-reported: deep venous thrombosis (dvt)	Non-cancer illness code, self-reported: deep venous thrombosis (dvt) || ||	TRUE	igd	0.00260905	2e-08	447485	11	1679769	ukb-b-6066	Tea intake || id:ukb-b-6066	TRUE	reported	igd	2	TRUE
13	rs17576658	A	G	A	G	-0.0134812	7.14761e-05	0.247081	0.247106	FALSE	FALSE	FALSE	ukb-b-12040	13	100272019	0.000337245	462933	0.83	Non-cancer illness code, self-reported: deep venous thrombosis (dvt) || id:ukb-b-12040	Non-cancer illness code, self-reported: deep venous thrombosis (dvt)	Non-cancer illness code, self-reported: deep venous thrombosis (dvt) || ||	TRUE	igd	0.00245655	4.09996e-08	447485	13	100272019	ukb-b-6066	Tea intake || id:ukb-b-6066	TRUE	reported	igd	2	TRUE
14	rs17685	A	G	A	G	0.0230655	-0.000120622	0.277512	0.27742	FALSE	FALSE	FALSE	ukb-b-12040	7	75616105	0.000324472	462933	0.709999	Non-cancer illness code, self-reported: deep venous thrombosis (dvt) || id:ukb-b-12040	Non-cancer illness code, self-reported: deep venous thrombosis (dvt)	Non-cancer illness code, self-reported: deep venous thrombosis (dvt) || ||	TRUE	igd	0.00236195	1.59993e-22	447485	7	75616105	ukb-b-6066	Tea intake || id:ukb-b-6066	TRUE	reported	igd	2	TRUE
15	rs2117137	G	A	G	A	0.0129948	2.34138e-05	0.405148	0.40502	FALSE	FALSE	FALSE	ukb-b-12040	3	89525505	0.000296111	462933	0.94	Non-cancer illness code, self-reported: deep venous thrombosis (dvt) || id:ukb-b-12040	Non-cancer illness code, self-reported: deep venous thrombosis (dvt)	Non-cancer illness code, self-reported: deep venous thrombosis (dvt) || ||	TRUE	igd	0.0021557	1.7e-09	447485	3	89525505	ukb-b-6066	Tea intake || id:ukb-b-6066	TRUE	reported	igd	2	TRUE
16	rs2273447	T	A	T	A	0.0174715	3.40059e-06	0.203788	0.203638	FALSE	TRUE	FALSE	ukb-b-12040	20	62900120	0.000361783	462933	0.99	Non-cancer illness code, self-reported: deep venous thrombosis (dvt) || id:ukb-b-12040	Non-cancer illness code, self-reported: deep venous thrombosis (dvt)	Non-cancer illness code, self-reported: deep venous thrombosis (dvt) || ||	TRUE	igd	0.00263421	3.29989e-11	447485	20	62900120	ukb-b-6066	Tea intake || id:ukb-b-6066	TRUE	reported	igd	2	TRUE
17	rs2279844	A	G	A	G	-0.0119879	-6.83665e-05	0.379343	0.379572	FALSE	FALSE	FALSE	ukb-b-12040	17	40819809	0.000299719	462933	0.82	Non-cancer illness code, self-reported: deep venous thrombosis (dvt) || id:ukb-b-12040	Non-cancer illness code, self-reported: deep venous thrombosis (dvt)	Non-cancer illness code, self-reported: deep venous thrombosis (dvt) || ||	TRUE	igd	0.00218318	4e-08	447485	17	40819809	ukb-b-6066	Tea intake || id:ukb-b-6066	TRUE	reported	igd	2	TRUE
18	rs2351187	A	G	A	G	0.0129023	-0.000179215	0.318935	0.318939	FALSE	FALSE	FALSE	ukb-b-12040	10	86850616	0.000313383	462933	0.57	Non-cancer illness code, self-reported: deep venous thrombosis (dvt) || id:ukb-b-12040	Non-cancer illness code, self-reported: deep venous thrombosis (dvt)	Non-cancer illness code, self-reported: deep venous thrombosis (dvt) || ||	TRUE	igd	0.0022823	1.6e-08	447485	10	86850616	ukb-b-6066	Tea intake || id:ukb-b-6066	TRUE	reported	igd	2	TRUE
19	rs2472297	T	C	T	C	0.0533453	6.20263e-05	0.262049	0.261594	FALSE	FALSE	FALSE	ukb-b-12040	15	75027880	0.000329846	462933	0.85	Non-cancer illness code, self-reported: deep venous thrombosis (dvt) || id:ukb-b-12040	Non-cancer illness code, self-reported: deep venous thrombosis (dvt)	Non-cancer illness code, self-reported: deep venous thrombosis (dvt) || ||	TRUE	igd	0.00240098	2.30144e-109	447485	15	75027880	ukb-b-6066	Tea intake || id:ukb-b-6066	TRUE	reported	igd	2	TRUE
20	rs2478875	G	A	G	A	0.0218943	-0.000843023	0.208758	0.208759	FALSE	FALSE	FALSE	ukb-b-12040	6	51283110	0.000358715	462933	0.0189998	Non-cancer illness code, self-reported: deep venous thrombosis (dvt) || id:ukb-b-12040	Non-cancer illness code, self-reported: deep venous thrombosis (dvt)	Non-cancer illness code, self-reported: deep venous thrombosis (dvt) || ||	TRUE	igd	0.00261129	5.10035e-17	447485	6	51283110	ukb-b-6066	Tea intake || id:ukb-b-6066	TRUE	reported	igd	2	TRUE
21	rs2645929	G	A	G	A	-0.0149842	-0.000696622	0.813066	0.813167	FALSE	FALSE	FALSE	ukb-b-12040	13	56444529	0.000373205	462933	0.0619998	Non-cancer illness code, self-reported: deep venous thrombosis (dvt) || id:ukb-b-12040	Non-cancer illness code, self-reported: deep venous thrombosis (dvt)	Non-cancer illness code, self-reported: deep venous thrombosis (dvt) || ||	TRUE	igd	0.0027166	3.50002e-08	447485	13	56444529	ukb-b-6066	Tea intake || id:ukb-b-6066	TRUE	reported	igd	2	TRUE
22	rs2783129	G	C	G	C	-0.0117331	0.000627003	0.484878	0.484914	FALSE	TRUE	TRUE	ukb-b-12040	13	80168720	0.000292888	462933	0.032	Non-cancer illness code, self-reported: deep venous thrombosis (dvt) || id:ukb-b-12040	Non-cancer illness code, self-reported: deep venous thrombosis (dvt)	Non-cancer illness code, self-reported: deep venous thrombosis (dvt) || ||	TRUE	igd	0.00213314	3.79997e-08	447485	13	80168720	ukb-b-6066	Tea intake || id:ukb-b-6066	TRUE	reported	igd	2	FALSE
23	rs34619	A	G	A	G	0.0117117	0.000229612	0.430905	0.430788	FALSE	FALSE	FALSE	ukb-b-12040	5	60465365	0.000293569	462933	0.43	Non-cancer illness code, self-reported: deep venous thrombosis (dvt) || id:ukb-b-12040	Non-cancer illness code, self-reported: deep venous thrombosis (dvt)	Non-cancer illness code, self-reported: deep venous thrombosis (dvt) || ||	TRUE	igd	0.0021375	4.30002e-08	447485	5	60465365	ukb-b-6066	Tea intake || id:ukb-b-6066	TRUE	reported	igd	2	TRUE
24	rs4410790	C	T	C	T	0.0405506	0.000377716	0.631224	0.630793	FALSE	FALSE	FALSE	ukb-b-12040	7	17284577	0.000301457	462933	0.21	Non-cancer illness code, self-reported: deep venous thrombosis (dvt) || id:ukb-b-12040	Non-cancer illness code, self-reported: deep venous thrombosis (dvt)	Non-cancer illness code, self-reported: deep venous thrombosis (dvt) || ||	TRUE	igd	0.00219507	3.40017e-76	447485	7	17284577	ukb-b-6066	Tea intake || id:ukb-b-6066	TRUE	reported	igd	2	TRUE
25	rs4808193	C	T	C	T	0.0151149	3.21242e-05	0.335324	0.335153	FALSE	FALSE	FALSE	ukb-b-12040	19	19410622	0.000308521	462933	0.92	Non-cancer illness code, self-reported: deep venous thrombosis (dvt) || id:ukb-b-12040	Non-cancer illness code, self-reported: deep venous thrombosis (dvt)	Non-cancer illness code, self-reported: deep venous thrombosis (dvt) || ||	TRUE	igd	0.0022472	1.69981e-11	447485	19	19410622	ukb-b-6066	Tea intake || id:ukb-b-6066	TRUE	reported	igd	2	TRUE
26	rs4817505	C	T	C	T	0.015068	-0.000601257	0.38998	0.389546	FALSE	FALSE	FALSE	ukb-b-12040	21	34343828	0.000298556	462933	0.0439997	Non-cancer illness code, self-reported: deep venous thrombosis (dvt) || id:ukb-b-12040	Non-cancer illness code, self-reported: deep venous thrombosis (dvt)	Non-cancer illness code, self-reported: deep venous thrombosis (dvt) || ||	TRUE	igd	0.0021746	4.19952e-12	447485	21	34343828	ukb-b-6066	Tea intake || id:ukb-b-6066	TRUE	reported	igd	2	TRUE
27	rs56188862	C	T	C	T	-0.0157568	-0.000181706	0.387454	0.387826	FALSE	FALSE	FALSE	ukb-b-12040	1	174189269	0.000298701	462933	0.54	Non-cancer illness code, self-reported: deep venous thrombosis (dvt) || id:ukb-b-12040	Non-cancer illness code, self-reported: deep venous thrombosis (dvt)	Non-cancer illness code, self-reported: deep venous thrombosis (dvt) || ||	TRUE	igd	0.0021747	4.30031e-13	447485	1	174189269	ukb-b-6066	Tea intake || id:ukb-b-6066	TRUE	reported	igd	2	TRUE
28	rs56348300	G	C	G	C	0.0158824	-0.000102695	0.184619	0.184539	FALSE	TRUE	FALSE	ukb-b-12040	9	7054124	0.000375195	462933	0.780001	Non-cancer illness code, self-reported: deep venous thrombosis (dvt) || id:ukb-b-12040	Non-cancer illness code, self-reported: deep venous thrombosis (dvt)	Non-cancer illness code, self-reported: deep venous thrombosis (dvt) || ||	TRUE	igd	0.00273191	6.1e-09	447485	9	7054124	ukb-b-6066	Tea intake || id:ukb-b-6066	TRUE	reported	igd	2	TRUE
29	rs57462170	A	G	A	G	0.0191505	0.000643372	0.108773	0.10875	FALSE	FALSE	FALSE	ukb-b-12040	3	50239803	0.000467736	462933	0.17	Non-cancer illness code, self-reported: deep venous thrombosis (dvt) || id:ukb-b-12040	Non-cancer illness code, self-reported: deep venous thrombosis (dvt)	Non-cancer illness code, self-reported: deep venous thrombosis (dvt) || ||	TRUE	igd	0.00340563	1.89998e-08	447485	3	50239803	ukb-b-6066	Tea intake || id:ukb-b-6066	TRUE	reported	igd	2	TRUE
30	rs57631352	G	A	G	A	-0.0131035	-0.000940795	0.296859	0.296911	FALSE	FALSE	FALSE	ukb-b-12040	19	4338173	0.000318687	462933	0.0032	Non-cancer illness code, self-reported: deep venous thrombosis (dvt) || id:ukb-b-12040	Non-cancer illness code, self-reported: deep venous thrombosis (dvt)	Non-cancer illness code, self-reported: deep venous thrombosis (dvt) || ||	TRUE	igd	0.00232117	1.7e-08	447485	19	4338173	ukb-b-6066	Tea intake || id:ukb-b-6066	TRUE	reported	igd	2	TRUE
31	rs6829	T	C	T	C	-0.0119163	0.000592198	0.596155	0.596253	FALSE	FALSE	FALSE	ukb-b-12040	13	111531264	0.000297391	462933	0.0460002	Non-cancer illness code, self-reported: deep venous thrombosis (dvt) || id:ukb-b-12040	Non-cancer illness code, self-reported: deep venous thrombosis (dvt)	Non-cancer illness code, self-reported: deep venous thrombosis (dvt) || ||	TRUE	igd	0.00216546	3.69999e-08	447485	13	111531264	ukb-b-6066	Tea intake || id:ukb-b-6066	TRUE	reported	igd	2	TRUE
32	rs713598	G	C	G	C	0.0133969	-0.000200629	0.402254	0.402069	FALSE	TRUE	FALSE	ukb-b-12040	7	141673345	0.000296322	462933	0.5	Non-cancer illness code, self-reported: deep venous thrombosis (dvt) || id:ukb-b-12040	Non-cancer illness code, self-reported: deep venous thrombosis (dvt)	Non-cancer illness code, self-reported: deep venous thrombosis (dvt) || ||	TRUE	igd	0.00215659	5.19996e-10	447485	7	141673345	ukb-b-6066	Tea intake || id:ukb-b-6066	TRUE	reported	igd	2	TRUE
33	rs72797284	G	A	G	A	-0.0171147	-0.000206264	0.270797	0.270784	FALSE	FALSE	FALSE	ukb-b-12040	5	152031650	0.000327349	462933	0.53	Non-cancer illness code, self-reported: deep venous thrombosis (dvt) || id:ukb-b-12040	Non-cancer illness code, self-reported: deep venous thrombosis (dvt)	Non-cancer illness code, self-reported: deep venous thrombosis (dvt) || ||	TRUE	igd	0.00238353	7.00003e-13	447485	5	152031650	ukb-b-6066	Tea intake || id:ukb-b-6066	TRUE	reported	igd	2	TRUE
34	rs7757102	G	A	G	A	-0.0118039	2.4912e-05	0.555426	0.555633	FALSE	FALSE	FALSE	ukb-b-12040	6	137222671	0.000293045	462933	0.93	Non-cancer illness code, self-reported: deep venous thrombosis (dvt) || id:ukb-b-12040	Non-cancer illness code, self-reported: deep venous thrombosis (dvt)	Non-cancer illness code, self-reported: deep venous thrombosis (dvt) || ||	TRUE	igd	0.00213302	3.09999e-08	447485	6	137222671	ukb-b-6066	Tea intake || id:ukb-b-6066	TRUE	reported	igd	2	TRUE
35	rs9302428	G	C	G	C	0.0122457	5.87799e-05	0.635799	0.635838	FALSE	TRUE	FALSE	ukb-b-12040	16	24717600	0.000302273	462933	0.85	Non-cancer illness code, self-reported: deep venous thrombosis (dvt) || id:ukb-b-12040	Non-cancer illness code, self-reported: deep venous thrombosis (dvt)	Non-cancer illness code, self-reported: deep venous thrombosis (dvt) || ||	TRUE	igd	0.00220122	2.59998e-08	447485	16	24717600	ukb-b-6066	Tea intake || id:ukb-b-6066	TRUE	reported	igd	2	TRUE
36	rs9624470	A	G	A	G	0.0252071	-7.49169e-05	0.580054	0.579716	FALSE	FALSE	FALSE	ukb-b-12040	22	24820268	0.000295863	462933	0.8	Non-cancer illness code, self-reported: deep venous thrombosis (dvt) || id:ukb-b-12040	Non-cancer illness code, self-reported: deep venous thrombosis (dvt)	Non-cancer illness code, self-reported: deep venous thrombosis (dvt) || ||	TRUE	igd	0.00215485	1.29987e-31	447485	22	24820268	ukb-b-6066	Tea intake || id:ukb-b-6066	TRUE	reported	igd	2	TRUE
37	rs9648476	A	G	A	G	0.0125013	0.000119415	0.622954	0.622752	FALSE	FALSE	FALSE	ukb-b-12040	7	39293033	0.000300204	462933	0.69	Non-cancer illness code, self-reported: deep venous thrombosis (dvt) || id:ukb-b-12040	Non-cancer illness code, self-reported: deep venous thrombosis (dvt)	Non-cancer illness code, self-reported: deep venous thrombosis (dvt) || ||	TRUE	igd	0.00218542	1.09999e-08	447485	7	39293033	ukb-b-6066	Tea intake || id:ukb-b-6066	TRUE	reported	igd	2	TRUE
38	rs977474	T	C	T	C	0.0217813	-9.60702e-05	0.833746	0.833571	FALSE	FALSE	FALSE	ukb-b-12040	12	11284772	0.000392072	462933	0.81	Non-cancer illness code, self-reported: deep venous thrombosis (dvt) || id:ukb-b-12040	Non-cancer illness code, self-reported: deep venous thrombosis (dvt)	Non-cancer illness code, self-reported: deep venous thrombosis (dvt) || ||	TRUE	igd	0.00285559	2.39994e-14	447485	12	11284772	ukb-b-6066	Tea intake || id:ukb-b-6066	TRUE	reported	igd	2	TRUE
